# Supplementary material for: Tetraselmis chuii Edible Microalga as a New Source of Neuroprotective Compounds Obtained Using Fast Biosolvent Extraction
Source: Int J Mol Sci. 2024 Mar 31;25(7):3897. doi: 10.3390/ijms25073897 (PMC11011474; doi:10.3390/ijms25073897)
Supplement: Supplementary file 1 [file ijms-25-03897-s001.zip]

Archive with 1 entries (1 files):
- ijms-2904915-supplementary.xlsx
