# Supplementary material for: Tetraselmis chuii Edible Microalga as a New Source of Neuroprotective Compounds Obtained Using Fast Biosolvent Extraction
Source: Int J Mol Sci. 2024 Mar 31;25(7):3897. doi: 10.3390/ijms25073897 (PMC11011474; doi:10.3390/ijms25073897)
Supplement: Supplementary file 1 [file ijms-25-03897-s001.zip › ijms-2904915-supplementary.xlsx]

## Sheet: Table S1
Table S1.- Lipidomic profile of optimum Pressurized Liquid Extracts (PLE) from Tetraselmis chuii microalga, for extraction conditions used in OP-1 and OP-2 see table 2 of manuscript
Lipid classes	RT (min)	Tentative identification	Match Factor	Formula	Monoisotopic mass	m/z (Theoretical)	m/z (Experimental)	Adduct	Error (ppm)	MS/MS product ions	OP-1 (%)	OP-2 (%)
Phospholipids	0.81	PA(16:1(9Z)/16:1(9Z))	88	C35H65O8P	644.442	645.45	645.451	[M + H] +	-1.2	391.2613 /221.1519	1.81	0.8
	1.18	PS(P-16:0/15:1(9Z))	75	C37H70NO9P	703.479	726.469	726.467	[M + Na] +	2.7	305.2036 /335.2494	0.55	0.76
	1.79	PA(22:4(7Z,10Z,13Z,16Z)/19:0)	79	C44H79O8P	766.551	767.56	767.559	[M + H] +	0.9	547.3885 / 339.2801	0.36	0.14
	2.15	PC(14:0/18:2(9Z,12Z))	80	C40H77NO8P	730.539	748.573	748.572	[M+NH4] +	1.9	550.4101 / 4428.3007	0.64	0.28
	2.25	PC(16:1(9Z)/14:1(9Z))	82	C38H73NO8P	702.507	725.497	725.492	[M + Na] +	7.7	550.4050 / 332.2387	1.25	0.41
	2.77	PG(O-16:0/16:0)	86	C38H77O9P	708.53	709.539	709.536	[M + H] +	4.1	333.2775 / 407.3154	0.07	4.98
	2.82	PC(15:0/18:1(11Z))	62	C41H81NO8P	746.57	747.578	747.571	[M + H] +	1	549.4159 /494.3355	1.21	0.54
	3.72	PC(O-16:0/18:1(9Z))[S]	79	C42H85NO7P	746.606	764.641	764.64	[M + NH4] +	0.3	421.3051 / 165.0901	1.48	0.1
	4.58	PS(22:6(4Z,7Z,10Z,13Z,16Z,19Z)/22:2(13Z,16Z))	77	C50H82NO10P	887.568	888.576	888.572	[M + H] +	4.3	610.2781 / 551.2544	17.37	2.69
	4.92	PI(22:4(7Z,10Z,13Z,16Z)/17:0)	62	C48H85O13P	900.573	901.581	901.584	[M + H] +	-3.3	623.2862 /549.2513	0.21	0.03
	4.93	PI(16:0/22:4(10Z,13Z,16Z,19Z))	92	C47H83O13P	886.557	887.566	887.568	[M + H] +	-3.2	609.2688 / 591.2665	25.45	4.81
	5.2	PI(22:2(13Z,16Z)/19:0)	85	C50H93O13P	932.635	933.644	933.646	[M + H] +	-2.5	655.3445 / 609.2998	0.01	0.06
	6.06	PI(P-20:0/20:3(8Z,11Z,14Z))	54	C49H89O12P	900.609	901.617	901.619	[M + H] +	-1.2	799.5429 / 623.3233	0.01	1.46
	6.47	PG(18:0/20:3(5Z,8Z,11Z))	81	C44H81O10P	800.557	801.565	801.569	[M + H] +	-4.6	5232661	0.43	0.03
	6.62	PI(P-16:0/20:4(5Z,8Z,11Z,14Z))	81	C45H79O12P	842.531	843.539	843.541	[M + H] +	-2.1	565.2429 /503.2417	0.43	0.09
	6.94	PC(22:0/24:1(15Z))	86	C54H107NO8P	928.773	929.782	929.78	[M + H] +	1.4	647.5267 /392.2949	0.03	0.01
	7.1	PC(18:3(6Z,9Z,12Z)/22:6(4Z,7Z,10Z,13Z,16Z,19Z))	81	C48H79NO8P	828.554	829.563	829.562	[M + H] +	0.3	5512654	0.18	1.07
	7.2	PG(22:6(4Z,7Z,10Z,13Z,16Z,19Z)/19:1(9Z))	92	C47H79O10P	834.541	857.531	857.53	[M + Na] +	0.9	579235	0.12	0.13
Sphingolipids	1.31	GlcCer(d14:2(4E,6E)/18:0)	98	C38H71NO8	669.518	692.508	692.508	[M + Na] +	0.4	512.4424/ 260.2312	1.5	2.21
	1.91	N-[(4E,8E)-1,3-dihydroxyoctadeca-4,8-dien-2-yl]hexadecanamide	92	C34H65NO3	535.496	536.505	536.503	[M + H] +	2.9	262.2561 /321.2584	0.02	0.14
	2.13	Cer(d18:1/16:0)	85	C34H67NO3	537.512	538.52	538.519	[M + H] +	3.1	264.2692 / 502.496	0.02	0.07
	3.25	Cer(d20:0/16:0)	91	C36H73NO3	567.559	568.567	568.565	[M + H] +	3.9	326.3047 / 480.51	0.01	0.15
	3.49	Ceramide (d18:1/22:0)	93	C40H79NO3	621.606	644.596	644.596	[M + Na] +	-1.1	262.2516 / 364.3556	0.51	3.29
	3.7	Cer(d16:1(4E)/24:0(2OH))	63	C40H79NO4	637.601	660.591	660.592	[M + Na] +	-1.5	364.3563 /551.324	0	0.01
	4.07	Cer(d20:0/20:0)	96	C40H81NO3	623.622	646.611	646.612	[M + Na] +	-0.8	606.6169 /340.3556	0.05	0.12
	4.49	Ceramide (d18:1/25:0)	92	C43H85NO3	663.653	664.661	664.662	[M + H] +	-0.7	262.2526 / 646.6496 /552.3283	0.01	0.22
	4.52	Ceramide (d18:1/24:1(15Z))	96	C42H81NO3	647.622	648.63	648.63	[M + H] +	0.4	368.3871 /262.2511	0.11	4.66
	4.63	Cer(d18:0/23:0)	91	C41H83NO3	637.637	660.627	660.629	[M + Na] +	-3	551.331 / 495.2704	0.01	0.17
	4.86	Ceramide (d18:1/26:0)	83	C44H87NO3	677.669	678.677	678.675	[M + H] +	2.5	660.6639 /642.6536	0	0.08
	5.16	Cer(d20:0/22:0)	95	C42H85NO3	651.653	652.661	652.66	[M + H] +	1.5	634.6467 /368.3874	0.03	0.21
Glycerolipids	1.24	DG(14:1(9Z)/20:5(5Z,8Z,11Z,14Z,17Z)/0:0)	98	C37H60O5	584.444	607.434	607.435	[M + Na] +	-1.2	515.3868 / 285.2172	2.03	20.36
	1.29	DG(22:6(4Z,7Z,10Z,13Z,16Z,19Z)/16:1(9Z)/0:0)	90	C41H66O5	638.491	639.499	639.499	[M + H] +	0.3	583.4328 /335.2575	0.35	0.44
	1.37	DG(14:1(9Z)/18:4(6Z,9Z,12Z,15Z)/0:0)	88	C35H58O5	558.428	559.437	559.432	[M + H] +	8.7	311.2598 / 468.3931	0.16	0.53
	1.49	DG(14:0/20:4(5Z,8Z,11Z,14Z)/0:0)	64	C37H64O5	588.475	589.484	589.481	[M + H] +	4	571.4706 /311.2578	4.64	7.18
	1.62	DG(14:0/18:4(6Z,9Z,12Z,15Z)/0:0)	83	C35H60O5	560.444	561.452	561.452	[M + H] +	1.3	313.2733 / 231.1759	0.54	0.65
	2.7	DG(14:0/20:3(5Z,8Z,11Z)/0:0)	73	C37H66O5	590.491	613.481	613.482	[M + Na] +	-2.1	499.4506 / 313.2742	0.67	1.19
	1.67	DG(14:0/20:5(5Z,8Z,11Z,14Z,17Z)/0:0)	60	C37H62O5	586.46	587.468	587.463	[M + H] +	8	495.4169 / 339.2858	11.33	11.41
	1.99	DG(22:5(7Z,10Z,13Z,16Z,19Z)/14:0/0:0)	62	C39H66O5	614.491	615.499	615.491	[M + H] +	13.7	523.4434 / 339.2881	0.71	1.31
	1.58	DG(18:3(6Z,9Z,12Z)/20:5(5Z,8Z,11Z,14Z,17Z)/0:0)	88	C41H64O5	636.475	637.484	637.479	[M + H] +	7.9	335.2576 / 285.2189	0.48	0.67
	2.45	DG(18:0/20:4(8Z,11Z,14Z,17Z)/0:0)	85	C41H72O5	644.538	645.546	645.544	[M + H] +	3.2	311.258 / 391.3194	0.21	0.34
	2.61	DG(14:0/22:5(4Z,7Z,10Z,13Z,16Z)/0:0)	92	C39H66O5	614.491	615.499	615.499	[M + H] +	0.3	313.2737 /489.4097	0.71	1.31
	2.65	DG(14:0/20:2(11Z,14Z)/0:0)	76	C37H68O5	592.507	593.515	593.513	[M + H] +	3.2	353.2652 / 313.2692	0,49	0.92
	2.67	DG(16:1(9Z)/22:5(4Z,7Z,10Z,13Z,16Z)/0:0)	91	C41H68O5	640.507	641.515	641.515	[M + H] +	0.5	339. 2888 /285.2199	0.29	0.61
	2.99	DG(16:0/18:1(9Z)/0:0)	96	C37H70O5	594.522	595.531	595.53	[M + H] +	0.8	355.284 / 239.2369	0.46	2.04
	3.29	DG(22:6(4Z,7Z,10Z,13Z,16Z,19Z)/18:0/0:0)	93	C43H72O5	668.538	669.546	669.545	[M + H] +	2	367.3205 /285.2203	0.02	0.25
Isoprenoids	0.75	Uriolide	62	C40H54O5	614.397	615.405	615.404	[M + H] +	1.5	381.2462 / 167.1063	1.01	0.61
	0.83	Neurosporaxanthin	70	C40H52O2	564.397	565.405	565.405	[M + H] +	-0.2	548.3952 /121.1011	7.05	7.23
	0.88	3,6-Epoxy-5,5',6,6'-tetrahydro-b,b-carotene-3',5,5',6'-tetrol	73	C40H58O5	618.428	641.418	641.421	[M + Na] +	-4.4	549.356 / 411.2664	2.12	1.12
	0.93	7',8'-Dihydro-8'-hydroxyreticulataxanthin	82	C33H46O3	490.345	491.353	491.353	[M + H] +	0.7	473.3422 / 258.1949	0.13	0.84
	1.39	Isorenieratene	98	C40H52	532.407	533.415	533.414	[M + H] +	2.2	469.4589 /263.259	0.31	0.34
	1.83	Citranaxanthin	64	C33H44O	456.339	457.348	457.346	[M + H] +	4.3	401.2785 /173.1326	0.12	0.25
	2.43	(3beta,11alpha,13beta)-3,11,13-Oleananetriol	91	C30H52O3	460.392	461.4	461.399	[M + H] +	2.4	399.3051 / 439.328	0.22	0
	2.76	Monoanhydroescholtzxanthin	64	C40H52O	548.402	549.41	549.409	[M + H] +	2.2	465.3494 / 303.2072	4.78	2.96
	3.52	Faradiol laurate	70	C42H72O3	624.548	642.582	642.584	[M + NH4] +	-1.8	260.2356 / 578.5887	0.53	4.31
	6.31	3,4-Dihydrospirilloxanthin	91	C42H62O2	598.475	599.483	599.481	[M + H] +	3.6	333.1662 / 435.2917	0.43	0.05
	7.12	Anhydrorhodovibrin	96	C41H58O	566.449	567.457	567.456	[M + H] +	2.5	535.4267 / 333.2571	1.57	1.08
Prenol Lipids	5.32	Ubiquinone 8	81	C49H74O4	726.559	727.567	727.567	[M + H] +	-0.3	197.0812 / 427.3022	0.03	0.05
	6.39	Plastoquinone-9	94	C53H80O2	748.616	749.624	749.623	[M + H] +	1.3	663.4526 / 463.3537	3.96	1.17
	7.8	Coenzyme Q10	91	C59H90O4	862.684	863.692	863.69	[M + H] +	2.3	846.6733 / 588.1809	0.04	0.08
Phytosterols	1.61	Hydroxy-22-[3-(1-hydroxy-1-methylethyl)phenyl]-23,24,25,26,27-pentanorvitamin D3	80	C31H44O3	464.329	465.337	465.335	[M + H] +	5.4	225.0902 / 239.1053	0.11	0.06
	2.56	Vitamin D4	95	C28H46O	398.355	399.363	399.361	[M + H] +	5.4	1090642	0.59	0.91
